# Supplementary material for: IAF, QGF, and QDF Peptides Exhibit Cholesterol-Lowering Activity through a Statin-like HMG-CoA Reductase Regulation Mechanism: In Silico and In Vitro Approach
Source: Int J Mol Sci. 2021 Oct 14;22(20):11067. doi: 10.3390/ijms222011067 (PMC8538380; doi:10.3390/ijms222011067)
Supplement: Supplementary file 1 [file ijms-22-11067-s001.zip]

Archive with 1 entries (1 files):
- ijms-1389885-supplementary.pdf
